# Supplementary material for: In Vitro Activity of Ceftaroline and Comparators against Bacterial Isolates Collected Globally from Patients with Skin and Soft Tissue Infections: ATLAS Program 2019–2020
Source: Antibiotics (Basel). 2023 Jul 26;12(8):1237. doi: 10.3390/antibiotics12081237 (PMC10451970; doi:10.3390/antibiotics12081237)
Supplement: Supplementary file 1 [file antibiotics-12-01237-s001.zip]

Archive with 1 entries (1 files):
- antibiotics-2413725-supplementary.pdf
